# Supplementary material for: Regulatory T cell adoptive transfer alters uterine immune populations, increasing a novel MHC-IIlow macrophage associated with healthy pregnancy
Source: Front Immunol. 2023 Oct 13;14:1256453. doi: 10.3389/fimmu.2023.1256453 (PMC10611509; doi:10.3389/fimmu.2023.1256453)
Supplement: Supplementary file 2 [file Table_1.xlsx]

## Sheet: Sheet1
Differentially Expressed Genes in Treg treated
adjusted p-value <0.01
average ln-fold change absolute value >0.25
c0_UP	c0_DOWN	c1_UP	c1_DOWN	c2_UP	c2_DOWN	c3_UP	c3_DOWN	c4_UP	c4_DOWN	c5_UP	c5_DOWN	c6_UP	c6_DOWN	c7_UP	c7_DOWN	c8_UP	c8_DOWN	c9_UP	c9_DOWN	c10_UP	c10_DOWN	c11_UP	c11_DOWN	c12_UP	c12_DOWN	c13_UP	c13_DOWN	c14_UP	c14_DOWN
Igkc	S100a8	Apoe	Ccl5	Il15	Stfa1	Hspa1b	Il1a	Cd209f	Ccl3	Gpx3	Arg1	Ldhd	Bst2	Hba-a1	Cxcl2	Cd207	Gadd45b	Hbb-bs	G0s2	Gzmf	Frmd4a	Hbb-bs	Emp1	Retnlg	Wfdc17	Prap1	Isg15	Ier3	Zeb2
	Gm26917			Ccl3		Mmp8	G0s2	Ccl4	Cx3cr1	S100a9	Gpnmb	Ctla2a	Obp2a	Retnlg	G0s2	Il1b	Samsn1	Hba-a1	Thbs1	Gzmd	Cep55	Hba-a1	Dok2	Lcn2	Cxcl3	Cd74	Lgmn	Cxcl1	Stmn1
				Spp1		S100a10	Stfa1	Retnlg		Hspa1b		Hsp90aa1	Fam13a	Mgl2	Ccl4	Cxcl2	C1qc	S100a9	Cxcl3	Gzmg	Tubb6	Ccl4	Nudcd2	Ifitm1	Il1r2	Guca2b	Gm33104	Plac8	Trem2
				C1qa		Emp1		Ifitm1		Hspa1a		Stard10		Hbb-bs	S100a8	Cebpb	Cd209d	Sparc		Cbfa2t3	Shcbp1	Rgs1	Mgl2	G0s2	Il1rn	C3	Kcnq1ot1	H2-M5	Tmx4
				Xbp1		Slc28a2				Hist1h2bc		Tmprss6				Ccl4	Ly6a				Spc25	Pf4	Kif20b	Klra2	Cd72	Napsa	Cks2	Dusp2
				Ppp1r15a		Dmkn				Rgcc		Spp1				Kctd14	AW112010				AY036118	Hmox1	Gda	Hopx	Ccl3	Klra4	Itgb5
				Upp1		Gstm1				Hspb1		Capg				Nr4a2	Tmem123				Relb	Ccl3	Aqp8	F630028O10Rik	H2-Eb1	S100a4	Ms4a7
				Gngt2		Tagln2				Lepr		Fdps					C1qb				Kif20b	Snca	Ccl6	Ccl4	Cxcl2	Gpc1	Tspan32
				Ctc1		Ifitm6				Fabp5		Ckmt1					Igkc				Cd69	Sparc	Cuzd1			Mt1	Apoe
						Dhfr				Dkkl1		Mgst1									Sparc	Atf3	Cenpf			Pmepa1	Ctss
						AU020206				Lpl		Rdh12									Batf3	1810011H11Rik				Ifitm3	Xcl1
						Stfa2l1				Phlda3											Wfdc17					Cuzd1	Lyz2
						Plec				Htra1											Oxct1					Ifi27l2a
						Ecm1				Rsad2											Kif15					Wfdc17
						Lmna				Prl8a2											Nusap1					Mgll
						Gm5483															Ccl2					Gzmc
						Orm1															Cenpf					F3
						Hal															Ccl7					Pycr2
						Ms4a6d															Isg15					Tgfb2
						H2-Ab1															Hmgn2					S100a9
																					Ccl4					Trac
																					Cxcl10					Ramp1
																										Ikzf3
																										Dedd2
																										Il7r
