# Supplementary material for: Regulatory T cell adoptive transfer alters uterine immune populations, increasing a novel MHC-IIlow macrophage associated with healthy pregnancy
Source: Front Immunol. 2023 Oct 13;14:1256453. doi: 10.3389/fimmu.2023.1256453 (PMC10611509; doi:10.3389/fimmu.2023.1256453)
Supplement: Supplementary file 3 [file Table_2.xlsx]

## Sheet: Sheet1
cluster	gene
0	Apoe
0	Hexb
0	Ms4a7
0	Trem2
0	Pmepa1
0	Cd81
0	Rnase4
0	Cx3cr1
0	C1qa
0	Lgmn
0	C1qc
0	Gatm
0	Itgb5
0	C1qb
0	Ctss
0	Tmem119
0	Ntpcr
0	Ckb
0	Cst3
0	P2ry12
0	Arsb
0	Rtcb
0	Tgfbr1
0	Itga6
0	Plxdc2
0	Lair1
0	Gpr34
0	Grn
0	Selenop
0	Tmem176a
0	Slamf9
0	F11r
0	Olfml3
0	Capn3
0	Irf8
0	Tmcc3
0	Fcgr1
0	Tnfrsf11a
0	Slco2b1
0	AU020206
0	Tmem86a
0	Ppfia4
0	Adgre1
0	Glul
0	Ppcdc
0	Maf
0	Col14a1
0	Stab1
0	Trf
0	Cxcl16
0	Gpr65
0	Dab2
0	Ccnd1
0	Cxcl14
0	Ms4a6b
0	Cebpzos
0	Ighm
0	AW112010
0	Dst
0	Lap3
0	Anxa3
0	Fcrls
0	Tbxas1
0	C3ar1
0	Ccl12
0	Gpr183
0	Igfbp4
0	Ms4a6c
0	Mafb
0	Ms4a6d
0	Il7r
0	Bcl2a1b
0	Pmp22
0	Lgals1
0	Tmem37
0	Hpgds
0	Kcnn4
0	Prdx1
0	Ctsd
0	Sdf2l1
0	Gm5086
0	Scimp
0	Tnfsf13b
0	Cadm1
0	Clec5a
0	1810011H11Rik
0	Ldhb
0	Bhlhe41
0	Sparc
0	Hpgd
0	Ptgs1
0	Tubb2a
0	Hk2
0	Tuba1b
0	Serpinf1
0	Fam167b
0	Frmd4a
0	Ttc28
0	Clec12a
0	Syngr2
0	Sgk1
0	Ltc4s
0	Zfp36l1
0	Prdx2
0	Lgals3bp
0	Abca1
0	Kcnq1ot1
0	Rexo2
0	P2rx7
0	Asb2
0	Rhoh
0	Ctsf
0	Naxe
0	Mmp14
0	Pdgfa
0	Ch25h
0	Runx3
0	Ramp1
0	Gdf3
0	Siglec1
0	Cd34
0	Rapsn
0	Mertk
0	Gm26917
0	Cdk6
0	Pxdc1
1	Cd74
1	H2-Eb1
1	H2-Aa
1	H2-Ab1
1	H2-DMb1
1	Cst3
1	Qpct
1	H2-DMa
1	C1qa
1	Tmem119
1	C1qb
1	Rtcb
1	Itgb5
1	Pmepa1
1	Ppfia4
1	C1qc
1	Ctss
1	AW112010
1	Cxcl16
1	1810011H11Rik
1	Ntpcr
1	Tmem176a
1	Ltc4s
1	Scimp
1	F11r
1	Hexb
1	Cd72
1	Ciita
1	Ramp1
1	Gngt2
1	Lair1
1	Mafb
1	Slamf9
1	AU020206
1	Hpgds
1	Trem2
1	Tmcc3
1	Tgfbr1
1	Trf
1	Ccr6
1	Lgmn
1	Tnfsf13b
1	Gatm
1	Fcgr1
1	Nceh1
1	Kctd14
1	Rnase4
1	Cx3cr1
1	Cadm1
1	Zmynd15
1	Olfml3
1	Irf8
1	Itgax
1	Pkib
1	Cebpzos
1	Ap1s2
1	Anxa3
1	Kcnq1ot1
1	Runx3
1	Ighm
1	Capn3
1	Cd34
1	Serpinf1
1	Sdf2l1
1	Adgre1
1	Gpr34
1	Ccnd1
1	Ppcdc
1	Hpgd
1	Arsb
1	Tmem86a
1	Glul
1	Il7r
1	Mmp14
1	Cxcl14
1	Ddit4
1	Lap3
1	Rogdi
1	Xlr
1	Sult1a1
1	Fam189a2
1	Ctc1
1	Slamf8
1	Ldhb
1	G430095P16Rik
1	Htra3
1	Tnfsf8
1	Gdf3
2	Retnlg
2	Il1b
2	S100a9
2	S100a8
2	Ifitm1
2	S100a11
2	Pglyrp1
2	Csf3r
2	Junb
2	Lrg1
2	Hp
2	Dusp1
2	Msrb1
2	Fos
2	Pla2g7
2	Mxd1
2	Wfdc21
2	Cxcr2
2	Gm5150
2	Ifitm2
2	Klf2
2	Ier2
2	Srgn
2	Mmp9
2	Cebpb
2	Stfa2l1
2	Hmgb2
2	Gcnt2
2	Anxa1
2	Fgl2
2	Il1f9
2	Clec4e
2	Pi16
2	BC100530
2	Ltb
2	Arg2
2	Steap4
2	Anxa2
2	Zfp36
2	AC110211.1
2	Mirt1
2	Mrgpra2b
2	H2-Q10
2	Socs3
2	Lmnb1
2	Hdc
2	Neat1
2	Jaml
2	Slc40a1
2	Cyp4f18
2	Trem1
2	C5ar1
2	Tnfaip2
2	Ier5
2	Btg2
2	Mcemp1
2	Rgs2
2	Glipr2
2	Cd300ld
2	Slfn1
2	Slfn2
2	Trem3
2	Fth1
2	Stfa1
2	S100a6
2	Wfdc17
2	Ftl1
2	Lcn2
2	Gda
2	Ccl6
2	Adgre5
2	Hist1h2bc
2	Slc7a11
2	Plaur
2	Sell
2	Clec4d
2	Cdk2ap2
2	Ceacam10
2	Cd44
2	Klf6
2	Slpi
2	Slc16a3
2	Kif23
2	Chil1
2	Ptgs2
2	Pygl
2	G0s2
2	Txnip
2	Cd300lb
2	Sgms2
2	Cxcr4
2	Mmp8
2	Hist1h1c
2	Adrb2
2	Glipr1
2	Glrx
2	Cytip
2	Bnip3
2	Gm26532
2	Fpr2
2	Igf1r
2	Dck
2	Il18rap
2	Cd24a
2	F630028O10Rik
2	Cdkn2d
2	Lilr4b
2	Bst1
2	Kdm6b
2	Gm20406
2	Pim1
2	AC140186.1
2	Olfm4
2	H3f3b
2	Gadd45b
2	Asprv1
2	Gm5483
2	Klra17
2	Samhd1
2	Fgr
2	Csrnp1
2	Ripor2
2	Slc28a2
2	Adam19
2	Gadd45a
2	Dusp16
2	Igfbp6
2	Atf3
2	Mapk13
2	Il1r2
2	Fosl2
2	Ddit3
2	Slfn4
2	Ptafr
2	Cd9
2	Emilin2
2	Trim30b
2	Casp4
2	Hcar2
2	Crispld2
2	Ndrg1
2	Ctsd
2	Hist1h4i
2	Samd9l
2	Rnd1
2	Fas
2	Tacstd2
2	Cd300a
2	Osm
2	Egr1
2	Rara
2	Rgs18
2	Retn
2	Tiparp
2	Tbc1d10c
2	Pilrb2
2	Ptp4a1
2	Tnfrsf23
2	Rtp4
2	Dedd2
2	Samsn1
2	Ltb4r1
2	4833407H14Rik
2	Il1rn
2	Trib1
2	Cyfip2
2	Dnajb1
2	B430306N03Rik
2	Plek
2	Sirpb1c
2	Hmgn2
2	Gpr141
2	2810474O19Rik
2	Cebpe
2	Oas3
2	Ezr
2	Itgal
2	Nfkbia
2	Ppp1r15a
2	Metrnl
2	Ccrl2
2	Pira2
2	Smpdl3a
2	4930523C07Rik
2	Jdp2
2	Il15
2	Ier3
2	Oasl2
2	Pgk1
2	Plbd1
2	Slc11a1
2	Fpr1
2	Satb1
2	Irf1
2	Gk
2	Sirpb1b
2	Lyst
2	Slc2a1
2	Cxcl2
2	Ankrd33b
2	Nfkbid
2	Xdh
2	Tmem154
2	Trim30a
2	Cited2
2	Pde4b
2	Mefv
2	Id1
3	Fth1
3	Il1r2
3	Srgn
3	S100a8
3	Ftl1
3	Slfn1
3	Chil3
3	S100a9
3	Cebpb
3	Pdcd1lg2
3	Ier3
3	AA467197
3	Ccl3
3	Cd9
3	Slfn2
3	Clec4n
3	Clec4d
3	Msrb1
3	Wfdc21
3	Stfa1
3	Cd24a
3	Cstb
3	Slfn4
3	Mxd1
3	Basp1
3	Ifitm1
3	Ciart
3	Nfkbia
3	Crispld2
3	2810474O19Rik
3	4833407H14Rik
3	Hp
3	H3f3b
3	Upp1
3	Bst1
3	Ctsd
3	Gm31718
3	Gm12840
3	Mmp9
3	Tnfrsf23
3	E230032D23Rik
3	Ptp4a1
3	Ezr
3	Il1rn
3	Cxcr2
3	Csf3r
3	S100a6
3	Gadd45b
3	Klf6
3	Dusp1
3	Cyp4f18
3	Gm11827
3	Ninj1
3	Sell
3	Lcn2
3	Gm20406
3	Stfa2l1
3	Asprv1
3	Klhdc4
3	Emilin2
3	Ier5
3	Egln3
3	Txnip
3	Ddit3
3	S100a11
3	Ccl4
3	Hbegf
3	Klf2
3	Pglyrp1
3	Clec4e
3	C5ar1
3	Ly6g
3	Neat1
3	Anxa2
3	Gm5483
3	Plaur
3	Lgals3
3	Trem1
3	Cd14
3	Cd177
3	Slc28a2
3	Bcl2l11
3	Nt5e
3	Acta2
3	Wfdc17
3	Rab15
3	Cxcl2
3	G0s2
3	Adgre5
3	Nfil3
3	Siglecf
3	Cd44
3	Lrg1
3	Cd63
3	Junb
3	Plek
3	Arg2
3	Ccrl2
3	Csf1
3	Fpr1
3	Il1b
3	Samsn1
3	Gadd45g
3	Ifitm2
3	Aldoa
3	Ankrd33b
3	Olfm4
3	Mmp8
3	Id1
3	Slc7a11
3	Acot1
3	Hcar2
3	Lilr4b
3	Cdk2ap2
3	F630028O10Rik
3	Isg15
3	Acod1
3	Dusp5
3	Rtp4
3	Ifit1
3	Tnfaip2
3	Ptgs2
3	Prnp
3	Ptafr
3	Gm12708
3	Dmkn
3	Cxcl3
3	Oasl2
3	Igfbp6
3	Capg
3	Rhov
3	Hmox1
3	Trem3
3	Samd9l
3	Rgcc
3	Ero1l
3	Fgl2
3	Slpi
3	Jun
3	F10
3	Irak2
3	Tnfaip3
3	Gm13822
3	Orm1
3	Cited2
3	Lyst
3	Ripor2
3	Gcnt2
3	Rnh1
3	Ifrd1
3	Dhfr
3	Marcksl1
3	Dedd2
3	Stx11
3	Vps37b
3	Gda
3	Dusp2
3	AC110211.1
3	Mcemp1
3	Ltb4r1
3	Rgs1
3	Steap4
3	Zfand2a
3	Slc6a13
3	Hdc
3	Ifit3b
3	Usp18
3	Anxa1
3	Slc40a1
3	2900060B14Rik
3	Ankrd37
3	Ceacam10
3	Emp1
3	Mrgpra2b
3	Id2
3	Pim1
3	Sqstm1
3	Mirt1
3	Ehd1
3	Cdkn1a
3	Socs3
3	Ppp1r15a
3	Slc2a1
3	Trib1
3	Glipr2
3	Fas
3	Rhob
3	Hist1h2bc
3	Ltb
3	Plk3
3	Cytip
3	Cd300ld
3	Cxcr4
3	Pgk1
3	Rsad2
3	Ifitm3
3	Xbp1
3	Gstm1
3	Tiparp
3	Il1f9
3	Irf7
3	Fos
3	Gm14010
3	Chil1
3	Oas3
3	Maff
3	Med21
3	Nfkbie
3	Jdp2
3	B930036N10Rik
3	Prdx6
3	Ifit3
3	Pik3ip1
3	Pira2
3	Smox
3	Zfp36
3	Odc1
3	Pttg1
3	Ifitm6
3	Rara
3	Fnip2
3	Hal
3	Gm37800
3	Oasl1
3	Pgam1
3	Sirpb1b
3	Slc31a2
3	Irf1
3	H2-Q10
3	Adgrg3
3	Acsl1
3	Cd274
3	Nfkbid
3	Rab20
3	Fcgr4
3	Hist1h1c
3	Pla2g7
3	Gpr84
3	Cmpk2
3	Jak2
3	Fpr2
3	4931428L18Rik
3	Rilpl2
3	Traf1
3	Jaml
3	Ifi27l2a
3	Ltf
3	Cdkn2d
3	Ccdc126
3	Dnajb9
3	Lmnb1
4	Pltp
4	Ednrb
4	F13a1
4	Crip1
4	Mrc1
4	Ahnak
4	Ccl9
4	Mgl2
4	Ccl6
4	Dok2
4	Clec4b1
4	Lyz2
4	Fcrls
4	Tppp3
4	Cfp
4	Ccl24
4	Emp3
4	Calml4
4	S100a4
4	Fcgrt
4	Zeb2
4	Ecm1
4	Clec10a
4	Cd300lg
4	Fn1
4	Clec4a1
4	Plxnd1
4	Fcgr2b
4	S100a10
4	Vim
4	Ccr2
4	Lpl
4	Pid1
4	Emp1
4	Folr2
4	Tagln2
4	Cd209d
4	Capn2
4	Ap2a2
4	Raph1
4	Rcn3
4	Lgals1
4	H2-Aa
4	Selenop
4	Vat1
4	Rassf4
4	H2-Ab1
4	Pf4
4	Retnla
4	Clec4a3
4	Rgl1
4	Ifitm3
4	H2-DMb1
4	Hal
4	Metrnl
4	Timp2
4	Gas7
4	Fgfr1
4	H2-Eb1
4	S100a6
4	Serpinb1a
4	Tspan32
4	Pira2
4	Kcne3
4	Chp2
4	Sdc3
4	Eps8
4	Gm21188
4	Tubb2a
4	Ifitm2
4	Dhrs3
4	H2-DMa
4	Tmem106a
4	Selenbp1
4	Stxbp6
4	Cd74
4	Cacna1a
4	Lmna
4	Gfra2
4	Idh1
4	Fam213b
4	Gda
4	Ftl1
4	Nav1
4	Add3
4	Rnd3
4	Fxyd2
4	Sep11
4	Tiam1
4	Cndp2
4	Ctsb
4	Blvrb
4	Cd2
4	Batf3
4	Stard8
4	Anxa4
4	Clec4a2
4	Capg
4	Plec
4	Anxa2
4	Cd209a
4	H2-DMb2
4	Ifitm6
4	Oxct1
4	Pmp22
4	Lgals3
4	Jarid2
4	Crybg1
4	Naaa
4	Hmox1
4	Rac3
4	Colec12
4	Olfm1
4	Cbr2
4	Tmem37
4	Maf
4	Lrp1
4	Ptafr
4	Flna
4	Ephx1
4	Klf4
4	Tuba1a
4	Sep9
4	Tspan3
4	Hopx
4	Nupr1
4	Ciita
4	Clec2i
4	C4b
4	Tns1
4	Il1rl1
4	Cd200r1
4	Arhgef10l
4	Gas6
4	Tubb5
4	Plin2
4	Adgre5
4	Cd300lb
4	Rras
4	Tuba1b
4	Cd36
4	Lipa
4	Serpinb6a
4	Pdlim1
4	Tmsb10
4	Samhd1
4	Tubb6
4	Zfp36l1
4	Cfh
4	Wwp1
4	Ccl2
4	Asap1
4	Grn
4	Acer3
4	Gbp7
4	Pparg
4	Cd300a
4	Camkk2
4	Dpep2
4	Galnt9
4	Mafb
4	Cxcl1
4	Lilra6
4	C3ar1
4	Pld3
4	Tnip3
4	Fosb
4	Igf1
4	Pdcd4
4	Cd81
4	Hpse
4	Myo1g
4	Itsn1
4	Apoe
4	Ninj1
4	Dab2
4	Tbxas1
4	Lbh
4	Lyz1
4	Cd93
4	Avpi1
4	Gbp3
4	Prdx2
4	Tmem176a
4	Gm42418
4	Ms4a8a
4	Nxpe5
4	Arhgap31
4	Hsp90aa1
4	Ccl8
4	Marveld1
4	Cd79b
4	Gm41307
4	Cd86
4	Rhoc
4	Ccl7
4	Rab7b
4	Cbfa2t3
4	Ighm
4	Trf
4	Il2rg
4	Tmem51
4	Rexo2
4	Ccdc88a
4	Smim5
4	Adgre1
4	Slc11a1
4	Prdx1
4	C1qb
4	Igfbp4
4	Cd163
4	Gm15987
4	Ckb
4	Xdh
4	Irf4
5	Bst2
5	Irf7
5	Ass1
5	Ifi204
5	Ms4a6d
5	Ifi202b
5	Arg1
5	Ms4a4c
5	Ly6e
5	Sdc4
5	Ifi44
5	Cd109
5	Msr1
5	Pde4d
5	Ifi209
5	Ly6c1
5	Ifi207
5	Isg15
5	Ifitm3
5	Lgals1
5	Cstb
5	Ifit3
5	Lgals3bp
5	Ifi27l2a
5	Zbp1
5	Capg
5	Fcgr1
5	Phf11b
5	Cdkn1a
5	Ecm1
5	Phf11d
5	Tor3a
5	Ly6c2
5	2010111I01Rik
5	Oasl1
5	Lgals3
5	Tmem106a
5	Ms4a6c
5	Ccl2
5	Anxa4
5	Prdx1
5	Slfn5
5	Itga5
5	Gch1
5	Cxcl16
5	C3ar1
5	Grn
5	Spp1
5	Tgfbi
5	Mif
5	Xaf1
5	Oasl2
5	Emp3
5	Fcgr2b
5	Kcnn4
5	Emp1
5	H2-T22
5	Pgam1
5	Ms4a6b
5	Dab2
5	Ifi35
5	Ifi44l
5	Fam129b
5	Ifi214
5	Phlda3
5	H3f3b
5	Cxcl10
5	Tubb6
5	Ifit1
5	S100a10
5	Gpr84
5	Tpi1
5	Adora2b
5	Usp18
5	Fth1
5	F13a1
5	Aldoa
5	Ifi211
5	Spon1
5	Nr1h3
5	Fn1
5	Bcl2a1b
5	Lyz2
5	Rnh1
5	Vim
5	Ccl9
5	Ddx58
5	Daxx
5	S100a4
5	Ccl7
5	Rsad2
5	Clic4
5	Ccl12
5	Ube2l6
5	Irgm1
5	Dpep2
5	Ninj1
5	Lmna
5	Sdc3
5	Lilr4b
5	Esd
5	Ifit2
5	Rnf213
5	Slfn8
5	Ifit3b
5	Rgl1
5	Dck
5	Clec4n
5	Anpep
5	Plin2
5	Ctsl
5	Plac8
5	Tmsb10
5	Cd274
5	Isg20
5	Rtp4
5	Glrx
5	Ehd1
5	Pgk1
5	Igtp
5	Plec
5	Parp14
5	Cndp2
5	Il1rn
5	Tlr2
5	Hsp90aa1
5	Fam241a
5	Hmox1
5	Cd93
5	Parp12
5	Ifi47
5	Ftl1
5	Oas3
5	Ifi203
5	Stat1
5	Mar5
5	Mmp14
5	Trim30a
5	Rgcc
5	Zeb2
5	Mx1
5	Acp5
5	Slc11a1
5	Srxn1
5	Lrp1
5	F10
5	Cish
5	Ifih1
5	Trim30d
5	Sod2
5	Prdx6
5	Marcksl1
5	Adam8
5	Bcl2a1a
5	Stab1
5	Hivep3
5	Pmp22
5	Cd40
5	Smox
5	Ctss
5	Plaur
5	Nupr1
5	Hopx
5	Pdgfa
5	Clec4a1
5	Ms4a7
5	Txnrd1
5	Ddx60
5	Car13
5	Rexo2
5	Lgmn
5	Clec4a3
5	Colec12
5	Hspa5
5	Stat2
5	Lipa
5	Samhd1
5	Cd86
5	Gm21188
5	Noct
5	Itgax
5	Gpr171
5	Tgm2
5	Tagln2
5	Atf3
5	Hspa1b
5	Fabp5
5	Rhoc
5	Cmpk2
5	Creb5
5	Hspa1a
5	Rgs1
5	S100a6
5	Rasgef1b
5	Cd72
5	Hpse
5	Hal
5	Lpl
5	Ifit1bl1
5	Cdk6
5	Tuba1b
5	Htra3
5	Kdr
5	Tnfrsf11a
5	Gm26917
5	BC147527
5	Lepr
5	Malt1
5	Samd9l
5	Crip1
5	Cs
5	Tmem37
5	Gadd45g
5	Phf11a
5	Dmkn
5	Ly6i
5	Id2
5	Siglec1
5	Pdpn
5	Clec12a
5	Pltp
5	Il18
5	Rab7b
5	Sqstm1
5	Hspb1
5	Ifi208
5	Slc2a1
5	Slc37a2
5	Icam1
5	Mmp12
5	Pcgf5
5	Pid1
5	Pfkp
5	Cd207
5	Frmd4a
5	Sdf2l1
5	Abcg1
5	Olr1
5	Ctla2a
5	Clec5a
5	Trem2
5	Herc6
5	Mafb
5	Ndrg1
5	Mmp19
5	Gm36161
5	Vat1
5	Tmem86a
5	Rab20
5	Il2rg
5	Socs1
5	Syngr1
5	Clec4a2
5	Cfb
5	Anxa3
5	Fam46c
5	Serpine1
5	Slc7a2
5	Arl5c
5	Rcan1
5	Sgk1
5	Cxcl14
5	Cd63
5	Gbp7
5	Ms4a8a
5	Ly6a
5	Tnfsf8
5	Scimp
5	Pld3
5	Cd36
5	Cyb5r3
6	Prap1
6	Guca2b
6	Cuzd1
6	Aqp8
6	Wfdc2
6	F3
6	Hsd11b1
6	Tgfb2
6	Gpx3
6	Abcb1b
6	Fxyd3
6	Csf1
6	Fkbp11
6	Cldn10
6	Tmem213
6	Bace2
6	Ly6f
6	Cwh43
6	Npdc1
6	Naaladl2
6	Aqp5
6	Napsa
6	C3
6	Klk1
6	Fbln1
6	Ctsb
6	Mt1
6	Tmprss4
6	Wfdc15b
6	Cldn7
6	Car4
6	A4galt
6	Ctsl
6	Spint2
6	Akr1c18
6	Akr1b7
6	Ncam1
6	Cyp26a1
6	Sftpd
6	Ehf
6	S100g
6	Srd5a1
6	Kcnk1
6	Wfdc10
6	Tspan8
6	Atp6v0a4
6	Lcn2
6	Havcr1
6	Steap1
6	Ociad2
6	Sult1d1
6	Ldhd
6	Cldn3
6	Krt7
6	Epcam
6	Smim1
6	Mpzl2
6	Mgst1
6	Lbp
6	Dhcr24
6	Lrat
6	Fcna
6	Crip2
6	Spint1
6	Tmem45b
6	Mt2
6	Rab25
6	Car2
6	Calml3
6	Lad1
6	Kcne2
6	Kap
6	Gng12
6	Hspb1
6	Perp
6	Bcat1
6	Cd63
6	2200002D01Rik
6	Folr1
6	Krt18
6	Ier3
6	Nrtn
6	Kng2
6	Degs2
6	Plet1
6	Crb3
6	5330417C22Rik
6	Fam13a
6	Mid1ip1
6	Slc44a4
6	Urah
6	Ly6a
6	Krt8
6	Fxyd4
6	Cxadr
6	Tspan1
6	Ces2b
6	Nptx1
6	Mmp7
6	Aldh1a2
6	Slc5a3
6	Bcam
6	Klk1b24
6	AY036118
6	Lsr
6	Sgms2
6	Slpi
6	Misp
6	Cd9
6	Itga1
6	Lrg1
6	Gadd45a
6	Pdzk1ip1
6	Pinlyp
6	Fabp5
6	Hspa5
6	Spp1
6	Gjb1
6	Ptgs1
6	Tmed6
6	Amn
6	Smim22
6	Mfge8
6	Upk3bl
6	Prl6a1
6	Gem
6	Gm42418
6	Krt19
6	Clu
6	Oit1
6	Cracr2b
6	Adamts1
6	Cd24a
6	Dnajb9
6	Rdh12
6	Slc18a1
6	Lap3
6	Acp5
6	Cited4
6	Ctla2a
6	Timd2
6	Defb1
6	Isyna1
6	Akr1b8
6	Olfm1
6	Prdx2
6	Mgll
6	Atp1b1
6	Pycr2
6	Mal
6	Mapk13
6	Cadm1
6	Isg20
6	Txndc5
7	Plac8
7	Ly6c2
7	F13a1
7	Lyz2
7	Ifitm3
7	Ifitm6
7	Ly6c1
7	S100a4
7	Vcan
7	Fn1
7	Ms4a6c
7	Tmsb10
7	Ms4a4c
7	Cd177
7	Ccr2
7	Clec4a3
7	Ahnak
7	Clec4a1
7	Chil3
7	Kcne3
7	Plbd1
7	Cd300a
7	Smpdl3a
7	Ccl9
7	Lgals3
7	Ly6e
7	Samhd1
7	Gm21188
7	Rras
7	Mmp8
7	Gpr141
7	Mgst1
7	Cytip
7	S100a6
7	Tmpo
7	Ms4a6b
7	Ifi209
7	Gm15987
7	Rnd3
7	Crip1
7	Pira2
7	Ldlrad3
7	Spon1
7	Hpse
7	Fgr
7	Gm5150
7	AI839979
7	Rassf4
7	Ahr
7	Prtn3
7	Gm36161
7	Sirpb1c
7	Gm1673
7	Cd300lg
7	Vim
7	Hopx
7	Fam49a
7	Ifi27l2a
7	Itgb7
7	Slfn5
7	Camkk2
7	S100a10
7	Sirpb1b
7	Ccl6
7	Gda
7	Cd93
7	Ldlr
7	Ifi202b
7	Flna
7	Smim5
7	Lrp1
7	Itga4
7	Adgre5
7	Ifi204
7	Mcemp1
7	Rara
7	Plaur
7	Emilin2
7	Ifitm2
7	Zbp1
7	Scarb1
7	Acer3
7	Klf4
7	Lilra6
7	Asap1
7	Clec4a2
7	Slfn2
7	Adgre4
7	Arl5c
7	Ddhd1
7	Ifi211
7	Plcb1
7	Emp3
7	Cd300lb
7	Fam43a
7	H2afz
7	Anxa2
7	Myo1g
7	Stx3
7	Metrnl
7	Grk3
7	Il18
7	Gstm1
7	Emp1
7	Tnfrsf1b
7	Ifi47
7	Ltb4r1
7	Add3
7	Msr1
7	Irf7
7	Ifi207
7	Rasgrp2
7	Nupr1
7	Colec12
7	Zeb2
7	4930523C07Rik
7	Ms4a6d
7	Pou2f2
7	Klra2
7	Rbpms
7	Nr4a1
7	Gpr132
7	Tmem51
7	Itgal
7	Sell
7	Ifi44
7	Fam241a
7	Zfyve9
7	Mefv
7	Tgfbi
7	Jarid2
7	Nfkb1
7	Irgm1
7	Cdc42ep2
7	Ms4a8a
7	Ccdc88a
7	Capn2
7	Slc38a1
7	Hspa1a
7	Pid1
7	AC160336.1
7	Xdh
7	Ccdc88c
7	Clec12a
7	Pim1
7	Galnt9
7	Rnase6
7	Mar5
7	Daxx
7	Fdps
7	Clec2i
7	Rnf213
7	Mx1
7	Gas7
7	Nabp1
7	Stat2
7	Gch1
7	Bcl3
7	Ap2a2
7	Gm5547
7	Treml4
7	Cbfa2t3
7	Xbp1
7	Sep9
7	Stat1
7	Trim30a
7	Krt80
7	Hes1
7	Idh1
7	Ifi44l
7	Idi1
7	Ifi203
7	Xaf1
7	Atf3
7	Txndc5
7	Tiam1
7	Nav1
7	Ear2
7	Plec
7	Tppp3
7	Fam26f
7	Polr2l
7	Parp14
7	Irf1
7	Cd244
7	Nfkbie
7	Arhgef10l
7	Samd9l
7	Ace
7	Ifi35
7	Slfn8
7	F10
7	BC147527
7	Lbh
7	Gngt2
7	Fam129b
8	Ccr7
8	Cd209c
8	Cd209a
8	Cd209d
8	Slamf7
8	Cbfa2t3
8	H2-Ab1
8	H2-Aa
8	H2-Eb1
8	S100a4
8	Cd209b
8	Plbd1
8	Crip1
8	Syngr2
8	Fcor
8	Clec10a
8	Itgb7
8	Olfm1
8	Cd74
8	Ccdc88a
8	Kcne3
8	Rnase6
8	Grk3
8	H2-Oa
8	Ccl22
8	Tmsb10
8	H2-DMb1
8	H2afz
8	Bcl11a
8	Avpi1
8	H2-Ob
8	Sep3
8	Phf11a
8	Siglecg
8	H2-DMa
8	Klrk1
8	Gpr171
8	Cfp
8	Dpp4
8	Nav1
8	H2-DMb2
8	Lmo1
8	Ciita
8	Ifi209
8	Phf11b
8	Upb1
8	Ifi206
8	Traf1
8	Ryr1
8	Fgfr1
8	Mgl2
8	Ifi211
8	Spon1
8	Fcgrt
8	Btla
8	Asap1
8	Clec4b1
8	Adam23
8	Ifitm3
8	Cd163
8	S100a10
8	Myo1g
8	Cd7
8	S100a6
8	Idi1
8	Tagln2
8	Mcemp1
8	Fyn
8	Tspan33
8	Ahnak
8	Vim
8	Fscn1
8	Ms4a4c
8	4930523C07Rik
8	Tuba1a
8	Trim30d
8	Tnfsf9
8	Ear2
8	Cytip
8	Ccr2
8	Nfkb1
8	Smim5
8	Klrd1
8	Rcn3
8	St8sia6
8	Tspan3
8	Tnip3
8	Kmo
8	Nr4a2
8	Ass1
8	Tbc1d4
8	Rassf4
8	Pid1
8	Gpr132
8	Tiam1
8	Ccl9
8	P2ry10
8	Gnb4
8	Hfe
8	Jaml
8	Tmem123
8	Rnd3
8	Batf3
8	Marveld1
8	Etv3
8	Nr4a3
8	Nedd4
8	Stx3
8	Plxnd1
8	Cldnd1
8	Cd40
8	Pkp3
8	Cd200r1
8	Emp3
8	Klri2
8	Eno3
8	Lbh
8	Cd83
8	Hsp90aa1
8	Ifitm6
8	Net1
8	Ifi35
8	Klf4
8	Hspa1b
8	Ltb4r1
8	Jarid2
8	Hepacam2
8	Rrad
8	Rras
8	Hspa1a
8	Ifi44
8	Add3
8	Ly6a
8	Usp18
8	Rel
8	Flt3
8	Arl5c
8	Ifi202b
8	Fdps
8	Bhlhe40
8	Ifi204
8	Dok2
8	Cyp51
8	H2-T22
8	Slc38a1
8	Nudt17
8	Plxnc1
8	Plac8
8	Tubb5
8	Ighm
8	Hmgn3
8	Bcl2a1a
8	Map3k14
8	Nectin1
8	Crybg1
8	L1cam
8	Il1rl1
8	Tubb2a
8	Il2rg
8	Ccnd2
8	Gm15987
8	Gadd45b
8	Herpud1
8	Gm42031
8	Zfp36l1
8	Marcksl1
8	Slfn5
8	Icam1
8	Pkib
8	Fosb
8	Cd300lg
8	Ifi44l
8	Oxct1
8	Sep11
8	Ifit3
8	Ramp1
8	Gtpbp4
8	Ifi203
8	Acer3
8	Naaa
8	Birc2
8	Flna
8	Slc27a3
8	Parp14
8	Samd9l
8	Itgax
8	Ms4a6c
8	Mrc1
8	Id2
8	Polr2l
8	Tmem176a
8	Ap2a2
8	Jak2
8	Il4i1
8	Irf4
8	Sdf2l1
8	Malt1
8	Tmem51
8	Cs
8	Fam129b
8	Hopx
8	Relb
8	BC147527
8	Slamf9
8	Irf7
8	Bst2
8	Dusp5
8	St3gal5
8	Eps8
8	Csrp1
8	Ifit3b
8	Rogdi
8	Pcgf5
8	Timd4
8	Nfkbie
8	Pmaip1
8	Mthfd2
8	Ube2l6
8	Sep9
8	BC035044
8	Cst3
8	Socs2
8	Ifit2
8	Xaf1
8	Zeb2
8	Aebp2
8	Sdc3
8	Gm6377
8	Camkk2
8	Anxa4
9	Egr1
9	Rgs1
9	Ccl4
9	Cxcl2
9	Jun
9	Ccrl2
9	Nfkbiz
9	Atf3
9	Ccl2
9	Ier2
9	Ccl3
9	Btg2
9	Cd83
9	Il1a
9	Zfp36
9	Fos
9	Nfkbia
9	Socs3
9	Pmepa1
9	Itgb5
9	Cd14
9	Tnf
9	Bcl2a1b
9	Ntpcr
9	Egr2
9	Hexb
9	Rtcb
9	Ppp1r15a
9	Tmem119
9	Ctss
9	Ier5
9	Cst3
9	Egr3
9	C1qc
9	Nfkbid
9	C1qb
9	Trem2
9	Pim1
9	C1qa
9	Fosb
9	Rnase4
9	Ccl12
9	Lgmn
9	Cxcl16
9	Phlda1
9	Plk3
9	Cx3cr1
9	Slamf9
9	Tlr2
9	Ppfia4
9	Cd69
9	Scimp
9	Gatm
9	Gpr183
9	Zfp36l1
9	Cd81
9	Trf
9	Tagap
9	Rhob
9	Tgif1
9	Ltc4s
9	Irf8
9	Lair1
9	Arsb
9	Adgre1
9	Gpr65
9	Mafb
9	F11r
9	Klf6
9	Cd86
9	Anxa3
9	Tmem176a
9	Hspa5
9	Olfml3
9	Plxdc2
9	Rgs2
9	1810011H11Rik
9	Gm26522
9	Glul
9	Tnfsf13b
9	Hpgds
9	Cebpzos
9	AU020206
9	Ptger4
9	Tmcc3
9	Sgk1
9	Rhoh
9	Fcgr1
9	Cxcl1
9	Ckb
9	Ppcdc
9	Dnajb1
9	Dst
9	Ccr6
9	Ccnd1
9	Ms4a7
9	Cd74
9	Il7r
9	Nr4a1
9	B930036N10Rik
9	Rasgef1b
9	Itga6
9	Med21
9	Cd72
9	Tgfbr1
9	Apoe
9	Kcnn4
9	Tmem86a
9	Slco2b1
9	H2-DMa
9	Herpud1
9	Qpct
9	Gm17056
9	Gpr34
9	Icam1
9	Runx3
9	Rel
9	Gadd45g
9	Dab2
9	Capn3
9	Bcl2a1a
9	C3ar1
9	Maff
9	Grn
9	Sdf2l1
9	Creb5
9	Cxcl14
9	Mmp14
9	Slc38a1
9	Hk2
9	Ramp1
9	Errfi1
9	Hpgd
9	Ch25h
9	P2ry12
9	Ccl7
9	Nceh1
9	Stab1
9	Plau
9	Gm6377
9	Lap3
9	Tbxas1
9	Fam71a
9	H2-Aa
9	Clic4
9	Tmem37
9	Serpinf1
9	Rogdi
9	Pxdc1
9	H2-Ab1
9	Cited2
9	Fam46c
10	Kif11
10	Stmn1
10	Tuba1b
10	Tubb5
10	Nusap1
10	Pclaf
10	Esco2
10	Top2a
10	Hist1h1b
10	Kif4
10	Ckap2l
10	Spag5
10	Lig1
10	Mcm5
10	Tk1
10	Rad51ap1
10	Mcm3
10	Ncapg
10	Prc1
10	Pimreg
10	Mki67
10	Ccna2
10	Uhrf1
10	H2afz
10	Cx3cr1
10	Hells
10	Spc25
10	Tyms
10	Shcbp1
10	Kif20b
10	Hmgb2
10	Spc24
10	Hist1h2ap
10	Rrm2
10	Gatm
10	Clspn
10	Gzme
10	Ska1
10	Mcm6
10	Pmepa1
10	Smc2
10	Atad2
10	Timeless
10	Hist1h2ae
10	Dut
10	Ndc80
10	Cd34
10	H2afx
10	Cdk1
10	Kif15
10	Smc4
10	Hmmr
10	Wee1
10	H2afv
10	Cdca8
10	Cdca7
10	Cks1b
10	Ezh2
10	Birc5
10	Cenpf
10	Col14a1
10	Ccnd1
10	Asf1b
10	Selenoh
10	Ccl12
10	Arsb
10	Tgfbr1
10	Hsp90aa1
10	Cd81
10	Hmgn2
10	Tagln2
10	Cenpw
10	Ccnb1
10	Cep55
10	Fbxo5
10	Aurkb
10	Tmem119
10	Pdgfa
10	Mis18bp1
10	Cdca3
10	Lair1
10	Tnfsf13b
10	Cdkn3
10	Ckb
10	C1qc
10	Kcnq1ot1
10	Slamf9
10	Tmpo
10	Pds5b
10	Gpr65
10	Bhlhe41
10	Hist1h1e
10	Runx3
10	Lockd
10	Cxcl14
10	Apoe
10	Lgals1
10	B930036N10Rik
10	Prdx1
10	Cks2
10	Rnase4
10	Clec5a
10	Ntpcr
10	Cxcl10
10	Anln
10	Dab2
10	Cebpzos
10	Kcnn4
[truncated: 638 more rows]
