# Supplementary material for: Regulatory T cell adoptive transfer alters uterine immune populations, increasing a novel MHC-IIlow macrophage associated with healthy pregnancy
Source: Front Immunol. 2023 Oct 13;14:1256453. doi: 10.3389/fimmu.2023.1256453 (PMC10611509; doi:10.3389/fimmu.2023.1256453)
Supplement: Supplementary file 4 [file Table_3.xlsx]

## Sheet: Sheet1
Core Enriched Genes between human decidual macrophages and murine cluster 0 uterine macrophages
APOE	apolipoprotein E [Source:HGNC Symbol;Acc:HGNC:613]
MS4A7	membrane spanning 4-domains A7 [Source:HGNC Symbol;Acc:HGNC:13378]
TREM2	triggering receptor expressed on myeloid cells 2 [Source:HGNC Symbol;Acc:HGNC:17761]
CX3CR1	C-X3-C motif chemokine receptor 1 [Source:HGNC Symbol;Acc:HGNC:2558]
C1QA	complement C1q A chain [Source:HGNC Symbol;Acc:HGNC:1241]
LGMN	legumain [Source:HGNC Symbol;Acc:HGNC:9472]
C1QC	complement C1q C chain [Source:HGNC Symbol;Acc:HGNC:1245]
C1QB	complement C1q B chain [Source:HGNC Symbol;Acc:HGNC:1242]
CTSS	cathepsin S [Source:HGNC Symbol;Acc:HGNC:2545]
GPR34	G protein-coupled receptor 34 [Source:HGNC Symbol;Acc:HGNC:4490]
PLXDC2	plexin domain containing 2 [Source:HGNC Symbol;Acc:HGNC:21013]
LAIR1	leukocyte associated immunoglobulin like receptor 1 [Source:HGNC Symbol;Acc:HGNC:6477]
TMEM176A	transmembrane protein 176A [Source:HGNC Symbol;Acc:HGNC:24930]
SLCO2B1	solute carrier organic anion transporter family member 2B1 [Source:HGNC Symbol;Acc:HGNC:10962]
IRF8	interferon regulatory factor 8 [Source:HGNC Symbol;Acc:HGNC:5358]
STAB1	stabilin 1 [Source:HGNC Symbol;Acc:HGNC:18628]
FCGR1A	Fc fragment of IgG receptor Ia [Source:HGNC Symbol;Acc:HGNC:3613]
CCND1	cyclin D1 [Source:HGNC Symbol;Acc:HGNC:1582]
CXCL16	C-X-C motif chemokine ligand 16 [Source:HGNC Symbol;Acc:HGNC:16642]
CCL8	C-C motif chemokine ligand 8 [Source:HGNC Symbol;Acc:HGNC:10635]
MS4A6A	membrane spanning 4-domains A6A [Source:HGNC Symbol;Acc:HGNC:13375]
GPR183	G protein-coupled receptor 183 [Source:HGNC Symbol;Acc:HGNC:3128]
C3AR1	complement C3a receptor 1 [Source:HGNC Symbol;Acc:HGNC:1319]
MAFB	MAF bZIP transcription factor B [Source:HGNC Symbol;Acc:HGNC:6408]
CTSD	cathepsin D [Source:HGNC Symbol;Acc:HGNC:2529]
